# Supplementary material for: Bone mesenchymal stem cells (BMSCs)-derived exosomal microRNA-21-5p regulates Kruppel-like factor 3 (KLF3) to promote osteoblast proliferation in vitro
Source: Bioengineered. 2022 May 13;13(5):11933–44. doi: 10.1080/21655979.2022.2067286 (PMC9310648; doi:10.1080/21655979.2022.2067286)
Supplement: Supplemental Material [file KBIE_A_2067286_SM7862.zip]

Archive with 7 entries (7 files):
- 0530_1_jpg.html
- 0530_2_jpg.html
- CD63.tif
- CD81.tif
- CD9.tif
- GAPDH.tif
- KLF3.tif
